# Supplementary material for: Synthesis, optical and electrochemical properties of 4,4′-bibenzo[c]thiophene derivatives
Source: RSC Adv. 2021 May 25;11(31):18870–80. doi: 10.1039/d1ra01189h (PMC9033462; doi:10.1039/d1ra01189h)
Supplement: RA-011-D1RA01189H-s002 [file RA-011-D1RA01189H-s002.cif]

# Electronic Supplementary Material (ESI) for RSC Advances.
# This journal is © The Royal Society of Chemistry 2021

####################################################################### 
# 
# This file contains crystal structure data downloaded from the 
# Cambridge Structural Database (CSD) hosted by the Cambridge 
# Crystallographic Data Centre (CCDC).
# 
# Full information about CCDC data access policies and citation 
# guidelines are available at http://www.ccdc.cam.ac.uk/access/V1 
# 
# Audit and citation data items may have been added by the CCDC. 
# Please retain this information to preserve the provenance of 
# this file and to allow appropriate attribution of the data. 
# 
#######################################################################

data_20201014_BBTSi
_database_code_depnum_ccdc_archive 'CCDC 2055734'
loop_
_audit_author_name
_audit_author_address
'Yousuke Ooyama'
;Hiroshima University
Japan
;
_audit_update_record             
;
2021-01-13 deposited with the CCDC.	2021-05-19 downloaded from the CCDC.
;
_chemical_name_systematic        ?
_chemical_name_common            ?
_chemical_formula_moiety         ?
_chemical_formula_sum            'C28 H38 S2 Si2'
_chemical_formula_iupac          ?
_chemical_formula_weight         494.88

_chemical_melting_point          ?

_space_group_crystal_system      monoclinic
_space_group_name_H-M_alt        'P 1 21/c 1'
_space_group_name_Hall           '-P 2ybc'
loop_
_space_group_symop_operation_xyz
'x, y, z'
'-x, y+1/2, -z+1/2'
'-x, -y, -z'
'x, -y-1/2, z-1/2'

_cell_length_a                   17.6427(9)
_cell_length_b                   11.2395(6)
_cell_length_c                   14.1794(7)
_cell_angle_alpha                90
_cell_angle_beta                 95.1210(10)
_cell_angle_gamma                90
_cell_volume                     2800.5(2)
_cell_formula_units_Z            4
_cell_measurement_reflns_used    17974
_cell_measurement_theta_min      2.1116
_cell_measurement_theta_max      28.8896
_cell_measurement_temperature    100.(2)

_exptl_crystal_description       block
_exptl_crystal_colour            'clear colourless'
_exptl_crystal_size_max          0.220
_exptl_crystal_size_mid          0.160
_exptl_crystal_size_min          0.110
_exptl_crystal_density_diffrn    1.174
_exptl_crystal_density_meas      ?
_exptl_crystal_density_method    'not measured'
_exptl_crystal_F_000             1064

_exptl_absorpt_coefficient_mu    0.290
_exptl_absorpt_correction_type   Multi-Scan
_exptl_absorpt_process_details   
;
SADABS-2016/2 - Bruker AXS area detector scaling and absorption correction
;
_exptl_absorpt_correction_T_min  0.93
_exptl_absorpt_correction_T_max  0.97

_exptl_special_details           
;
;

_diffrn_ambient_temperature      100.(2)

_diffrn_source                   'rotating-anode X-ray tube'
_diffrn_source_type              'Bruker Turbo X-ray Source'

_diffrn_radiation_type           MoKa
_diffrn_radiation_wavelength     0.71073
_diffrn_radiation_monochromator  'multilayered confocal mirror'

_diffrn_measurement_device_type  'Bruker D8 goniometer'
_diffrn_measurement_method       'omega scans'

_diffrn_detector_area_resol_mean 8.3333

_diffrn_reflns_number            32763
_diffrn_reflns_av_R_equivalents  0.0272
_diffrn_reflns_av_unetI/netI     0.0215
_diffrn_reflns_theta_min         2.15
_diffrn_reflns_theta_max         27.98
_diffrn_reflns_theta_full        27.98
_diffrn_measured_fraction_theta_max 0.998
_diffrn_measured_fraction_theta_full 0.998
_diffrn_reflns_limit_h_min       -23
_diffrn_reflns_limit_h_max       23
_diffrn_reflns_limit_k_min       -14
_diffrn_reflns_limit_k_max       14
_diffrn_reflns_limit_l_min       -18
_diffrn_reflns_limit_l_max       18

_refine_special_details          
;
;

_reflns_number_total             6739
_reflns_number_gt                5949
_reflns_threshold_expression     'I > 2\s(I)'

_refine_ls_structure_factor_coef Fsqd
_refine_ls_matrix_type           full
_refine_ls_R_factor_all          0.0343
_refine_ls_R_factor_gt           0.0292
_refine_ls_wR_factor_gt          0.0711
_refine_ls_wR_factor_ref         0.0743
_refine_ls_goodness_of_fit_ref   0.955
_refine_ls_restrained_S_all      0.955
_refine_ls_number_reflns         6739
_refine_ls_number_parameters     299
_refine_ls_number_restraints     0
_refine_ls_number_constraints    ?
_refine_ls_hydrogen_treatment    constr
_refine_ls_weighting_scheme      calc
_refine_ls_weighting_details     
'w=1/[\s^2^(Fo^2^)+(0.0313P)^2^+1.8895P] where P=(Fo^2^+2Fc^2^)/3'

_atom_sites_solution_hydrogens   geom
_atom_sites_solution_primary     ?
_atom_sites_solution_secondary   ?

_refine_ls_shift/su_max          0.002
_refine_ls_shift/su_mean         0.000
_refine_diff_density_max         0.430
_refine_diff_density_min         -0.205
_refine_ls_extinction_method     none
_refine_ls_extinction_coef       ?

loop_
_atom_type_symbol
_atom_type_description
_atom_type_scat_dispersion_real
_atom_type_scat_dispersion_imag
_atom_type_scat_source
C C 0.0033 0.0016 'International Tables Vol C Tables 4.2.6.8 and 6.1.1.4'
H H 0.0000 0.0000 'International Tables Vol C Tables 4.2.6.8 and 6.1.1.4'
S S 0.1246 0.1234 'International Tables Vol C Tables 4.2.6.8 and 6.1.1.4'
Si Si 0.0817 0.0704 'International Tables Vol C Tables 4.2.6.8 and 6.1.1.4'

_computing_data_collection       'APEX2(Bruker AXS)'
_computing_cell_refinement       'APEX3 v2018.1-0 (Bruker AXS)'
_computing_data_reduction        'SAINT V8.38A (Bruker AXS Inc., 2017)'
_computing_structure_solution    'SHELXT 2014/5 (Sheldrick, 2014)'
_computing_structure_refinement  'SHELXL-2017/1 (Sheldrick, 2017)'
_computing_molecular_graphics    'XSHELL V6.3.1(Bruker AXS)'
_computing_publication_material  'Generate Report (Bruker AXS)'

loop_
_atom_site_type_symbol
_atom_site_label
_atom_site_fract_x
_atom_site_fract_y
_atom_site_fract_z
_atom_site_U_iso_or_equiv
_atom_site_adp_type
_atom_site_calc_flag
_atom_site_refinement_flags_adp
_atom_site_refinement_flags_occupancy
_atom_site_refinement_flags_posn
_atom_site_occupancy
_atom_site_disorder_assembly
_atom_site_disorder_group
C C1 0.61306(7) 0.24701(11) 0.49214(9) 0.0158(2) Uani d . . . 1 . .
C C2 0.58385(7) 0.33953(11) 0.54478(8) 0.0148(2) Uani d . . . 1 . .
C C3 0.60933(7) 0.46009(11) 0.55146(9) 0.0175(2) Uani d . . . 1 . .
H H3 0.649284 0.486226 0.515802 0.021 Uiso calc U . R 1 . .
C C4 0.57608(7) 0.53742(11) 0.60919(9) 0.0184(2) Uani d . . . 1 . .
H H4 0.594407 0.616798 0.615034 0.022 Uiso calc U . R 1 . .
C C5 0.51436(7) 0.50157(11) 0.66097(9) 0.0163(2) Uani d . . . 1 . .
H H5 0.492287 0.558123 0.700133 0.02 Uiso calc U . R 1 . .
C C6 0.48580(7) 0.38810(11) 0.65609(8) 0.0139(2) Uani d . . . 1 . .
C C7 0.52179(6) 0.30315(11) 0.59871(8) 0.0139(2) Uani d . . . 1 . .
C C8 0.50587(7) 0.18288(11) 0.58734(9) 0.0163(2) Uani d . . . 1 . .
H H8 0.46756 0.141677 0.617257 0.02 Uiso calc U . R 1 . .
C C9 0.22056(7) 0.24822(11) 0.66221(8) 0.0145(2) Uani d . . . 1 . .
C C10 0.28480(7) 0.29163(10) 0.71690(8) 0.0139(2) Uani d . . . 1 . .
C C11 0.29032(7) 0.32281(11) 0.81487(8) 0.0163(2) Uani d . . . 1 . .
H H11 0.247992 0.311866 0.850936 0.02 Uiso calc U . R 1 . .
C C12 0.35660(7) 0.36831(11) 0.85621(8) 0.0174(2) Uani d . . . 1 . .
H H12 0.359937 0.389566 0.921298 0.021 Uiso calc U . R 1 . .
C C13 0.42122(7) 0.38478(11) 0.80388(9) 0.0168(2) Uani d . . . 1 . .
H H13 0.466737 0.415735 0.83547 0.02 Uiso calc U . R 1 . .
C C14 0.41980(7) 0.35746(10) 0.70964(8) 0.0138(2) Uani d . . . 1 . .
C C15 0.35007(7) 0.30964(10) 0.66388(8) 0.0133(2) Uani d . . . 1 . .
C C16 0.33386(7) 0.28177(11) 0.56901(8) 0.0155(2) Uani d . . . 1 . .
H H16 0.368945 0.288831 0.522238 0.019 Uiso calc U . R 1 . .
C C17 0.68036(8) 0.09419(14) 0.34557(11) 0.0294(3) Uani d . . . 1 . .
H H17A 0.631726 0.094359 0.30634 0.044 Uiso calc U . R 1 . .
H H17B 0.681177 0.028101 0.390725 0.044 Uiso calc U . R 1 . .
H H17C 0.722127 0.084758 0.305019 0.044 Uiso calc U . R 1 . .
C C18 0.68551(9) 0.36215(15) 0.32375(11) 0.0349(4) Uani d . . . 1 . .
H H18A 0.637215 0.356584 0.284118 0.052 Uiso calc U . R 1 . .
H H18B 0.727898 0.356383 0.283775 0.052 Uiso calc U . R 1 . .
H H18C 0.688062 0.438551 0.357189 0.052 Uiso calc U . R 1 . .
C C19 0.78738(7) 0.24093(12) 0.48491(10) 0.0229(3) Uani d . . . 1 . .
C C20 0.79444(9) 0.13169(15) 0.54998(11) 0.0323(3) Uani d . . . 1 . .
H H20A 0.843558 0.133749 0.588122 0.048 Uiso calc U . R 1 . .
H H20B 0.79109 0.059147 0.51149 0.048 Uiso calc U . R 1 . .
H H20C 0.753175 0.132403 0.591887 0.048 Uiso calc U . R 1 . .
C C21 0.79641(9) 0.35426(16) 0.54533(14) 0.0395(4) Uani d . . . 1 . .
H H21A 0.847391 0.356 0.578991 0.059 Uiso calc U . R 1 . .
H H21B 0.758107 0.354847 0.591305 0.059 Uiso calc U . R 1 . .
H H21C 0.789511 0.424271 0.504266 0.059 Uiso calc U . R 1 . .
C C22 0.85168(8) 0.23796(15) 0.41836(13) 0.0348(4) Uani d . . . 1 . .
H H22A 0.850496 0.311269 0.380843 0.052 Uiso calc U . R 1 . .
H H22B 0.844601 0.169286 0.375894 0.052 Uiso calc U . R 1 . .
H H22C 0.90087 0.231416 0.455967 0.052 Uiso calc U . R 1 . .
C C23 0.07855(8) 0.11046(13) 0.59797(10) 0.0262(3) Uani d . . . 1 . .
H H23A 0.080361 0.149254 0.536312 0.039 Uiso calc U . R 1 . .
H H23B 0.025471 0.094631 0.609185 0.039 Uiso calc U . R 1 . .
H H23C 0.106706 0.035273 0.598477 0.039 Uiso calc U . R 1 . .
C C24 0.12929(8) 0.13039(14) 0.80935(10) 0.0280(3) Uani d . . . 1 . .
H H24A 0.079684 0.095769 0.819489 0.042 Uiso calc U . R 1 . .
H H24B 0.14429 0.186607 0.860475 0.042 Uiso calc U . R 1 . .
H H24C 0.167358 0.066947 0.808961 0.042 Uiso calc U . R 1 . .
C C25 0.06314(7) 0.35025(12) 0.69904(9) 0.0205(3) Uani d . . . 1 . .
C C26 0.04897(9) 0.40478(14) 0.59982(11) 0.0317(3) Uani d . . . 1 . .
H H26A 0.01937 0.478175 0.603342 0.048 Uiso calc U . R 1 . .
H H26B 0.020658 0.348119 0.557573 0.048 Uiso calc U . R 1 . .
H H26C 0.097831 0.422859 0.575167 0.048 Uiso calc U . R 1 . .
C C27 -0.01356(8) 0.31725(14) 0.73594(12) 0.0304(3) Uani d . . . 1 . .
H H27A -0.004723 0.285191 0.800257 0.046 Uiso calc U . R 1 . .
H H27B -0.039159 0.257181 0.694335 0.046 Uiso calc U . R 1 . .
H H27C -0.045628 0.388376 0.736735 0.046 Uiso calc U . R 1 . .
C C28 0.10310(9) 0.44275(14) 0.76542(12) 0.0324(3) Uani d . . . 1 . .
H H28A 0.152603 0.46271 0.743312 0.049 Uiso calc U . R 1 . .
H H28B 0.110564 0.410094 0.829662 0.049 Uiso calc U . R 1 . .
H H28C 0.071689 0.51464 0.765766 0.049 Uiso calc U . R 1 . .
S S1 0.56404(2) 0.11943(3) 0.51284(2) 0.01688(7) Uani d . . . 1 . .
S S2 0.24282(2) 0.23330(3) 0.54772(2) 0.01626(7) Uani d . . . 1 . .
Si Si1 0.69193(2) 0.23821(3) 0.41171(3) 0.01720(8) Uani d . . . 1 . .
Si Si2 0.12267(2) 0.21021(3) 0.69332(2) 0.01526(8) Uani d . . . 1 . .

loop_
_atom_site_aniso_label
_atom_site_aniso_U_11
_atom_site_aniso_U_22
_atom_site_aniso_U_33
_atom_site_aniso_U_12
_atom_site_aniso_U_13
_atom_site_aniso_U_23
C1 0.0146(5) 0.0131(5) 0.0195(6) -0.0003(4) 0.0010(4) 0.0019(5)
C2 0.0132(5) 0.0144(6) 0.0166(5) 0.0003(4) 0.0007(4) 0.0019(5)
C3 0.0159(6) 0.0155(6) 0.0216(6) -0.0020(5) 0.0044(5) 0.0029(5)
C4 0.0184(6) 0.0136(6) 0.0232(6) -0.0035(5) 0.0024(5) 0.0010(5)
C5 0.0168(6) 0.0158(6) 0.0166(6) 0.0000(5) 0.0023(4) -0.0008(5)
C6 0.0129(5) 0.0154(6) 0.0130(5) 0.0001(4) 0.0001(4) 0.0016(4)
C7 0.0126(5) 0.0140(5) 0.0150(5) -0.0003(4) -0.0002(4) 0.0022(4)
C8 0.0142(5) 0.0160(6) 0.0190(6) -0.0006(4) 0.0032(4) 0.0015(5)
C9 0.0157(5) 0.0158(5) 0.0123(5) 0.0004(4) 0.0033(4) -0.0012(4)
C10 0.0156(5) 0.0130(5) 0.0133(5) 0.0006(4) 0.0028(4) 0.0012(4)
C11 0.0194(6) 0.0171(6) 0.0131(5) -0.0016(5) 0.0052(4) 0.0006(4)
C12 0.0241(6) 0.0172(6) 0.0109(5) -0.0028(5) 0.0026(5) -0.0001(4)
C13 0.0182(6) 0.0164(6) 0.0153(6) -0.0029(5) -0.0006(4) 0.0013(5)
C14 0.0146(5) 0.0118(5) 0.0152(5) 0.0004(4) 0.0022(4) 0.0019(4)
C15 0.0158(5) 0.0116(5) 0.0126(5) 0.0010(4) 0.0027(4) 0.0010(4)
C16 0.0143(5) 0.0176(6) 0.0149(5) -0.0007(4) 0.0030(4) -0.0003(4)
C17 0.0270(7) 0.0321(8) 0.0294(7) 0.0033(6) 0.0036(6) -0.0105(6)
C18 0.0366(8) 0.0375(9) 0.0331(8) 0.0148(7) 0.0166(7) 0.0159(7)
C19 0.0147(6) 0.0229(7) 0.0313(7) 0.0017(5) 0.0029(5) -0.0024(6)
C20 0.0255(7) 0.0386(9) 0.0317(8) 0.0074(6) -0.0031(6) 0.0061(7)
C21 0.0201(7) 0.0381(9) 0.0587(11) 0.0002(6) -0.0052(7) -0.0199(8)
C22 0.0183(7) 0.0348(8) 0.0528(10) 0.0031(6) 0.0114(7) 0.0029(7)
C23 0.0213(6) 0.0257(7) 0.0315(7) -0.0046(5) 0.0025(6) -0.0094(6)
C24 0.0259(7) 0.0307(8) 0.0275(7) -0.0082(6) 0.0027(6) 0.0101(6)
C25 0.0169(6) 0.0204(6) 0.0249(6) 0.0011(5) 0.0056(5) -0.0017(5)
C26 0.0320(8) 0.0287(8) 0.0351(8) 0.0090(6) 0.0074(6) 0.0080(6)
C27 0.0197(7) 0.0333(8) 0.0399(8) 0.0036(6) 0.0114(6) 0.0002(7)
C28 0.0280(7) 0.0255(7) 0.0439(9) 0.0028(6) 0.0044(6) -0.0135(7)
S1 0.01602(14) 0.01264(14) 0.02227(15) -0.00001(11) 0.00325(11) -0.00083(11)
S2 0.01491(14) 0.02176(16) 0.01220(13) -0.00157(11) 0.00169(10) -0.00260(11)
Si1 0.01585(16) 0.01746(17) 0.01876(17) 0.00310(13) 0.00410(13) 0.00140(13)
Si2 0.01403(16) 0.01507(16) 0.01697(16) -0.00221(12) 0.00307(12) -0.00073(13)

_geom_special_details            
;

All esds (except the esd in the dihedral angle between two l.s. planes)
are estimated using the full covariance matrix.  The cell esds are taken
into account individually in the estimation of esds in distances, angles
and torsion angles; correlations between esds in cell parameters are only
used when they are defined by crystal symmetry.  An approximate (isotropic)
treatment of cell esds is used for estimating esds involving l.s. planes.
;

loop_
_geom_bond_atom_site_label_1
_geom_bond_atom_site_label_2
_geom_bond_site_symmetry_2
_geom_bond_distance
_geom_bond_publ_flag
C1 C2 . 1.4046(17) ?
C1 S1 . 1.7133(12) ?
C1 Si1 . 1.8788(13) ?
C2 C3 . 1.4281(17) ?
C2 C7 . 1.4492(16) ?
C3 C4 . 1.3621(18) ?
C3 H3 . 0.95 ?
C4 C5 . 1.4249(17) ?
C4 H4 . 0.95 ?
C5 C6 . 1.3708(17) ?
C5 H5 . 0.95 ?
C6 C7 . 1.4384(16) ?
C6 C14 . 1.4862(16) ?
C7 C8 . 1.3871(17) ?
C8 S1 . 1.6945(12) ?
C8 H8 . 0.95 ?
C9 C10 . 1.4025(17) ?
C9 S2 . 1.7122(12) ?
C9 Si2 . 1.8698(12) ?
C10 C11 . 1.4275(16) ?
C10 C15 . 1.4445(16) ?
C11 C12 . 1.3603(17) ?
C11 H11 . 0.95 ?
C12 C13 . 1.4267(17) ?
C12 H12 . 0.95 ?
C13 C14 . 1.3692(16) ?
C13 H13 . 0.95 ?
C14 C15 . 1.4426(16) ?
C15 C16 . 1.3859(16) ?
C16 S2 . 1.6974(12) ?
C16 H16 . 0.95 ?
C17 Si1 . 1.8727(15) ?
C17 H17A . 0.98 ?
C17 H17B . 0.98 ?
C17 H17C . 0.98 ?
C18 Si1 . 1.8664(15) ?
C18 H18A . 0.98 ?
C18 H18B . 0.98 ?
C18 H18C . 0.98 ?
C19 C20 . 1.534(2) ?
C19 C21 . 1.535(2) ?
C19 C22 . 1.539(2) ?
C19 Si1 . 1.8980(14) ?
C20 H20A . 0.98 ?
C20 H20B . 0.98 ?
C20 H20C . 0.98 ?
C21 H21A . 0.98 ?
C21 H21B . 0.98 ?
C21 H21C . 0.98 ?
C22 H22A . 0.98 ?
C22 H22B . 0.98 ?
C22 H22C . 0.98 ?
C23 Si2 . 1.8716(14) ?
C23 H23A . 0.98 ?
C23 H23B . 0.98 ?
C23 H23C . 0.98 ?
C24 Si2 . 1.8685(14) ?
C24 H24A . 0.98 ?
C24 H24B . 0.98 ?
C24 H24C . 0.98 ?
C25 C28 . 1.5314(19) ?
C25 C26 . 1.535(2) ?
C25 C27 . 1.5390(18) ?
C25 Si2 . 1.8980(14) ?
C26 H26A . 0.98 ?
C26 H26B . 0.98 ?
C26 H26C . 0.98 ?
C27 H27A . 0.98 ?
C27 H27B . 0.98 ?
C27 H27C . 0.98 ?
C28 H28A . 0.98 ?
C28 H28B . 0.98 ?
C28 H28C . 0.98 ?

loop_
_geom_angle_atom_site_label_1
_geom_angle_atom_site_label_2
_geom_angle_atom_site_label_3
_geom_angle_site_symmetry_1
_geom_angle_site_symmetry_3
_geom_angle
_geom_angle_publ_flag
C2 C1 S1 . . 108.30(9) ?
C2 C1 Si1 . . 133.49(9) ?
S1 C1 Si1 . . 118.19(7) ?
C1 C2 C3 . . 127.55(11) ?
C1 C2 C7 . . 113.69(11) ?
C3 C2 C7 . . 118.75(11) ?
C4 C3 C2 . . 119.70(11) ?
C4 C3 H3 . . 120.2 ?
C2 C3 H3 . . 120.2 ?
C3 C4 C5 . . 121.28(12) ?
C3 C4 H4 . . 119.4 ?
C5 C4 H4 . . 119.4 ?
C6 C5 C4 . . 122.10(11) ?
C6 C5 H5 . . 118.9 ?
C4 C5 H5 . . 118.9 ?
C5 C6 C7 . . 117.86(11) ?
C5 C6 C14 . . 119.40(11) ?
C7 C6 C14 . . 122.73(11) ?
C8 C7 C6 . . 128.14(11) ?
C8 C7 C2 . . 111.61(11) ?
C6 C7 C2 . . 120.24(11) ?
C7 C8 S1 . . 110.79(9) ?
C7 C8 H8 . . 124.6 ?
S1 C8 H8 . . 124.6 ?
C10 C9 S2 . . 108.42(9) ?
C10 C9 Si2 . . 131.83(9) ?
S2 C9 Si2 . . 119.74(7) ?
C9 C10 C11 . . 127.23(11) ?
C9 C10 C15 . . 113.78(10) ?
C11 C10 C15 . . 118.94(11) ?
C12 C11 C10 . . 119.54(11) ?
C12 C11 H11 . . 120.2 ?
C10 C11 H11 . . 120.2 ?
C11 C12 C13 . . 121.38(11) ?
C11 C12 H12 . . 119.3 ?
C13 C12 H12 . . 119.3 ?
C14 C13 C12 . . 122.19(11) ?
C14 C13 H13 . . 118.9 ?
C12 C13 H13 . . 118.9 ?
C13 C14 C15 . . 117.58(11) ?
C13 C14 C6 . . 119.98(11) ?
C15 C14 C6 . . 122.16(10) ?
C16 C15 C10 . . 111.63(10) ?
C16 C15 C14 . . 127.92(11) ?
C10 C15 C14 . . 120.37(10) ?
C15 C16 S2 . . 110.80(9) ?
C15 C16 H16 . . 124.6 ?
S2 C16 H16 . . 124.6 ?
Si1 C17 H17A . . 109.5 ?
Si1 C17 H17B . . 109.5 ?
H17A C17 H17B . . 109.5 ?
Si1 C17 H17C . . 109.5 ?
H17A C17 H17C . . 109.5 ?
H17B C17 H17C . . 109.5 ?
Si1 C18 H18A . . 109.5 ?
Si1 C18 H18B . . 109.5 ?
H18A C18 H18B . . 109.5 ?
Si1 C18 H18C . . 109.5 ?
H18A C18 H18C . . 109.5 ?
H18B C18 H18C . . 109.5 ?
C20 C19 C21 . . 109.24(13) ?
C20 C19 C22 . . 109.06(12) ?
C21 C19 C22 . . 108.34(13) ?
C20 C19 Si1 . . 109.66(10) ?
C21 C19 Si1 . . 111.18(10) ?
C22 C19 Si1 . . 109.32(11) ?
C19 C20 H20A . . 109.5 ?
C19 C20 H20B . . 109.5 ?
H20A C20 H20B . . 109.5 ?
C19 C20 H20C . . 109.5 ?
H20A C20 H20C . . 109.5 ?
H20B C20 H20C . . 109.5 ?
C19 C21 H21A . . 109.5 ?
C19 C21 H21B . . 109.5 ?
H21A C21 H21B . . 109.5 ?
C19 C21 H21C . . 109.5 ?
H21A C21 H21C . . 109.5 ?
H21B C21 H21C . . 109.5 ?
C19 C22 H22A . . 109.5 ?
C19 C22 H22B . . 109.5 ?
H22A C22 H22B . . 109.5 ?
C19 C22 H22C . . 109.5 ?
H22A C22 H22C . . 109.5 ?
H22B C22 H22C . . 109.5 ?
Si2 C23 H23A . . 109.5 ?
Si2 C23 H23B . . 109.5 ?
H23A C23 H23B . . 109.5 ?
Si2 C23 H23C . . 109.5 ?
H23A C23 H23C . . 109.5 ?
H23B C23 H23C . . 109.5 ?
Si2 C24 H24A . . 109.5 ?
Si2 C24 H24B . . 109.5 ?
H24A C24 H24B . . 109.5 ?
Si2 C24 H24C . . 109.5 ?
H24A C24 H24C . . 109.5 ?
H24B C24 H24C . . 109.5 ?
C28 C25 C26 . . 108.71(12) ?
C28 C25 C27 . . 108.97(12) ?
C26 C25 C27 . . 109.37(12) ?
C28 C25 Si2 . . 111.30(9) ?
C26 C25 Si2 . . 109.72(9) ?
C27 C25 Si2 . . 108.74(10) ?
C25 C26 H26A . . 109.5 ?
C25 C26 H26B . . 109.5 ?
H26A C26 H26B . . 109.5 ?
C25 C26 H26C . . 109.5 ?
H26A C26 H26C . . 109.5 ?
H26B C26 H26C . . 109.5 ?
C25 C27 H27A . . 109.5 ?
C25 C27 H27B . . 109.5 ?
H27A C27 H27B . . 109.5 ?
C25 C27 H27C . . 109.5 ?
H27A C27 H27C . . 109.5 ?
H27B C27 H27C . . 109.5 ?
C25 C28 H28A . . 109.5 ?
C25 C28 H28B . . 109.5 ?
H28A C28 H28B . . 109.5 ?
C25 C28 H28C . . 109.5 ?
H28A C28 H28C . . 109.5 ?
H28B C28 H28C . . 109.5 ?
C8 S1 C1 . . 95.60(6) ?
C16 S2 C9 . . 95.36(6) ?
C18 Si1 C17 . . 108.24(8) ?
C18 Si1 C1 . . 111.24(6) ?
C17 Si1 C1 . . 107.22(6) ?
C18 Si1 C19 . . 110.56(7) ?
C17 Si1 C19 . . 109.85(6) ?
C1 Si1 C19 . . 109.65(6) ?
C24 Si2 C23 . . 109.74(7) ?
C24 Si2 C9 . . 109.33(6) ?
C23 Si2 C9 . . 107.45(6) ?
C24 Si2 C25 . . 110.60(7) ?
C23 Si2 C25 . . 109.37(6) ?
C9 Si2 C25 . . 110.30(6) ?

_shelx_res_file                  
;

TITL 20201014_BBTSi_0ma_a.res in P2(1)/c
    20201014_BBTSi_0ma_a.res
    created by SHELXL-2017/1 at 18:04:29 on 14-Oct-2020
CELL  0.71073  17.6427  11.2395  14.1794   90.000   95.121   90.000
ZERR    4.000   0.0009   0.0006   0.0007    0.000    0.001    0.000
LATT 1
SYMM -X, 1/2+Y, 1/2-Z
SFAC C  H  S  Si
UNIT 112  152  8  8
L.S. 20
ACTA 50
BOND $H
FMAP 2
PLAN 20
SIZE 0.11 0.16 0.22
TEMP -173
WGHT    0.031300    1.889500
FVAR       0.38893
C1    1    0.613056    0.247006    0.492141    11.00000    0.01459    0.01308 =
         0.01952    0.00191    0.00101   -0.00028
C2    1    0.583848    0.339534    0.544784    11.00000    0.01319    0.01442 =
         0.01664    0.00194    0.00074    0.00027
C3    1    0.609329    0.460088    0.551460    11.00000    0.01590    0.01550 =
         0.02161    0.00287    0.00435   -0.00195
AFIX  43
H3    2    0.649284    0.486226    0.515802    11.00000   -1.20000
AFIX   0
C4    1    0.576085    0.537422    0.609186    11.00000    0.01838    0.01364 =
         0.02321    0.00102    0.00237   -0.00350
AFIX  43
H4    2    0.594407    0.616798    0.615034    11.00000   -1.20000
AFIX   0
C5    1    0.514357    0.501575    0.660972    11.00000    0.01676    0.01575 =
         0.01659   -0.00084    0.00228    0.00004
AFIX  43
H5    2    0.492287    0.558123    0.700133    11.00000   -1.20000
AFIX   0
C6    1    0.485803    0.388099    0.656092    11.00000    0.01295    0.01539 =
         0.01304    0.00163    0.00011    0.00011
C7    1    0.521791    0.303150    0.598712    11.00000    0.01256    0.01397 =
         0.01499    0.00220   -0.00019   -0.00025
C8    1    0.505873    0.182880    0.587339    11.00000    0.01417    0.01599 =
         0.01895    0.00154    0.00318   -0.00064
AFIX  43
H8    2    0.467560    0.141677    0.617257    11.00000   -1.20000
AFIX   0
C9    1    0.220564    0.248218    0.662210    11.00000    0.01575    0.01579 =
         0.01232   -0.00116    0.00328    0.00043
C10   1    0.284803    0.291632    0.716901    11.00000    0.01558    0.01302 =
         0.01327    0.00120    0.00280    0.00056
C11   1    0.290317    0.322814    0.814868    11.00000    0.01942    0.01714 =
         0.01310    0.00061    0.00524   -0.00159
AFIX  43
H11   2    0.247992    0.311866    0.850936    11.00000   -1.20000
AFIX   0
C12   1    0.356600    0.368313    0.856214    11.00000    0.02414    0.01721 =
         0.01091   -0.00006    0.00263   -0.00277
AFIX  43
H12   2    0.359937    0.389566    0.921298    11.00000   -1.20000
AFIX   0
C13   1    0.421215    0.384782    0.803877    11.00000    0.01817    0.01644 =
         0.01534    0.00127   -0.00061   -0.00292
AFIX  43
H13   2    0.466737    0.415735    0.835470    11.00000   -1.20000
AFIX   0
C14   1    0.419801    0.357463    0.709635    11.00000    0.01458    0.01180 =
         0.01521    0.00195    0.00216    0.00045
C15   1    0.350065    0.309638    0.663876    11.00000    0.01580    0.01164 =
         0.01259    0.00102    0.00271    0.00102
C16   1    0.333860    0.281766    0.569008    11.00000    0.01434    0.01764 =
         0.01495   -0.00032    0.00297   -0.00073
AFIX  43
H16   2    0.368945    0.288831    0.522238    11.00000   -1.20000
AFIX   0
C17   1    0.680360    0.094194    0.345566    11.00000    0.02698    0.03207 =
         0.02943   -0.01054    0.00361    0.00327
AFIX 137
H17A  2    0.631726    0.094359    0.306340    11.00000   -1.50000
H17B  2    0.681177    0.028101    0.390725    11.00000   -1.50000
H17C  2    0.722127    0.084758    0.305019    11.00000   -1.50000
AFIX   0
C18   1    0.685514    0.362147    0.323755    11.00000    0.03664    0.03747 =
         0.03313    0.01591    0.01658    0.01476
AFIX 137
H18A  2    0.637215    0.356584    0.284118    11.00000   -1.50000
H18B  2    0.727898    0.356383    0.283775    11.00000   -1.50000
H18C  2    0.688062    0.438551    0.357189    11.00000   -1.50000
AFIX   0
C19   1    0.787380    0.240934    0.484908    11.00000    0.01472    0.02290 =
         0.03128   -0.00237    0.00295    0.00167
C20   1    0.794438    0.131693    0.549978    11.00000    0.02550    0.03864 =
         0.03165    0.00609   -0.00310    0.00740
AFIX 137
H20A  2    0.843558    0.133749    0.588122    11.00000   -1.50000
H20B  2    0.791090    0.059147    0.511490    11.00000   -1.50000
H20C  2    0.753175    0.132403    0.591887    11.00000   -1.50000
AFIX   0
C21   1    0.796414    0.354262    0.545332    11.00000    0.02005    0.03815 =
         0.05870   -0.01988   -0.00525    0.00021
AFIX 137
H21A  2    0.847391    0.356000    0.578991    11.00000   -1.50000
H21B  2    0.758107    0.354847    0.591305    11.00000   -1.50000
H21C  2    0.789511    0.424271    0.504266    11.00000   -1.50000
AFIX   0
C22   1    0.851677    0.237955    0.418358    11.00000    0.01830    0.03483 =
         0.05284    0.00295    0.01136    0.00307
AFIX 137
H22A  2    0.850496    0.311269    0.380843    11.00000   -1.50000
H22B  2    0.844601    0.169286    0.375894    11.00000   -1.50000
H22C  2    0.900870    0.231416    0.455967    11.00000   -1.50000
AFIX   0
C23   1    0.078547    0.110463    0.597967    11.00000    0.02134    0.02565 =
         0.03154   -0.00942    0.00249   -0.00460
AFIX 137
H23A  2    0.080361    0.149254    0.536312    11.00000   -1.50000
H23B  2    0.025471    0.094631    0.609185    11.00000   -1.50000
H23C  2    0.106706    0.035273    0.598477    11.00000   -1.50000
AFIX   0
C24   1    0.129287    0.130395    0.809355    11.00000    0.02586    0.03073 =
         0.02754    0.01007    0.00269   -0.00818
AFIX 137
H24A  2    0.079684    0.095769    0.819489    11.00000   -1.50000
H24B  2    0.144290    0.186607    0.860475    11.00000   -1.50000
H24C  2    0.167358    0.066947    0.808961    11.00000   -1.50000
AFIX   0
C25   1    0.063138    0.350253    0.699044    11.00000    0.01688    0.02041 =
         0.02489   -0.00170    0.00559    0.00105
C26   1    0.048969    0.404777    0.599817    11.00000    0.03196    0.02875 =
         0.03513    0.00798    0.00744    0.00896
AFIX 137
H26A  2    0.019370    0.478175    0.603342    11.00000   -1.50000
H26B  2    0.020658    0.348119    0.557573    11.00000   -1.50000
H26C  2    0.097831    0.422859    0.575167    11.00000   -1.50000
AFIX   0
C27   1   -0.013558    0.317254    0.735944    11.00000    0.01966    0.03335 =
         0.03988    0.00020    0.01144    0.00361
AFIX 137
H27A  2   -0.004723    0.285191    0.800257    11.00000   -1.50000
H27B  2   -0.039159    0.257181    0.694335    11.00000   -1.50000
H27C  2   -0.045628    0.388376    0.736735    11.00000   -1.50000
AFIX   0
C28   1    0.103095    0.442750    0.765421    11.00000    0.02796    0.02551 =
         0.04388   -0.01350    0.00437    0.00285
AFIX 137
H28A  2    0.152603    0.462710    0.743312    11.00000   -1.50000
H28B  2    0.110564    0.410094    0.829662    11.00000   -1.50000
H28C  2    0.071689    0.514640    0.765766    11.00000   -1.50000
AFIX   0
S1    3    0.564043    0.119427    0.512840    11.00000    0.01602    0.01264 =
         0.02227   -0.00083    0.00325   -0.00001
S2    3    0.242822    0.233296    0.547720    11.00000    0.01491    0.02176 =
         0.01220   -0.00260    0.00169   -0.00157
SI1   4    0.691925    0.238208    0.411711    11.00000    0.01585    0.01746 =
         0.01876    0.00140    0.00410    0.00310
SI2   4    0.122668    0.210207    0.693316    11.00000    0.01403    0.01507 =
         0.01697   -0.00073    0.00307   -0.00221
HKLF 4


REM  20201014_BBTSi_0ma_a.res in P2(1)/c
REM R1 =  0.0292 for    5949 Fo > 4sig(Fo)  and  0.0343 for all    6739 data
REM    299 parameters refined using      0 restraints

END

WGHT      0.0375      1.2086

REM Highest difference peak  0.430,  deepest hole -0.205,  1-sigma level  0.047
Q1    1   0.7335  0.2398  0.4786  11.00000  0.05    0.43
Q2    1   0.4493  0.3756  0.6808  11.00000  0.05    0.39
Q3    1   0.3195  0.2915  0.6921  11.00000  0.05    0.37
Q4    1   0.6805  0.1588  0.3762  11.00000  0.05    0.35
Q5    1   0.1241  0.1593  0.7557  11.00000  0.05    0.34
Q6    1   0.4172  0.3754  0.7521  11.00000  0.05    0.34
Q7    1   0.3899  0.3656  0.8299  11.00000  0.05    0.34
Q8    1   0.2949  0.2495  0.5585  11.00000  0.05    0.34
Q9    1   0.6526  0.2484  0.4641  11.00000  0.05    0.33
Q10   1   0.5586  0.3199  0.5817  11.00000  0.05    0.33
Q11   1   0.3811  0.3375  0.6860  11.00000  0.05    0.32
Q12   1   0.5051  0.4388  0.6715  11.00000  0.05    0.32
Q13   1   0.3296  0.3222  0.8363  11.00000  0.05    0.32
Q14   1   0.0980  0.1585  0.6416  11.00000  0.05    0.31
Q15   1   0.6883  0.3078  0.3613  11.00000  0.05    0.31
Q16   1   0.1801  0.2254  0.6755  11.00000  0.05    0.31
Q17   1   0.0887  0.2906  0.7019  11.00000  0.05    0.31
Q18   1   0.2871  0.3018  0.7664  11.00000  0.05    0.31
Q19   1   0.5424  0.5172  0.6272  11.00000  0.05    0.30
Q20   1   0.3411  0.3140  0.6181  11.00000  0.05    0.30
;
_shelx_res_checksum              71419
####################################################################### 
# 
# This file contains crystal structure data downloaded from the 
# Cambridge Structural Database (CSD) hosted by the Cambridge 
# Crystallographic Data Centre (CCDC).
# 
# Full information about CCDC data access policies and citation 
# guidelines are available at http://www.ccdc.cam.ac.uk/access/V1 
# 
# Audit and citation data items may have been added by the CCDC. 
# Please retain this information to preserve the provenance of 
# this file and to allow appropriate attribution of the data. 
# 
#######################################################################

data_20201126BBTSi4
_database_code_depnum_ccdc_archive 'CCDC 2055735'
loop_
_audit_author_name
_audit_author_address
'Yousuke Ooyama'
;Hiroshima University
Japan
;
_audit_update_record             
;
2021-01-13 deposited with the CCDC.	2021-05-19 downloaded from the CCDC.
;
_chemical_name_systematic        ?
_chemical_name_common            ?
_chemical_formula_moiety         ?
_chemical_formula_sum            'C40 H66 S2 Si4'
_chemical_formula_iupac          ?
_chemical_formula_weight         723.40

_chemical_melting_point          ?

_space_group_crystal_system      triclinic
_space_group_name_H-M_alt        'P -1'
_space_group_name_Hall           '-P 1'
loop_
_space_group_symop_operation_xyz
'x, y, z'
'-x, -y, -z'

_cell_length_a                   7.5572(9)
_cell_length_b                   13.6372(16)
_cell_length_c                   22.295(3)
_cell_angle_alpha                72.5230(10)
_cell_angle_beta                 89.9300(10)
_cell_angle_gamma                81.0900(10)
_cell_volume                     2162.7(4)
_cell_formula_units_Z            2
_cell_measurement_reflns_used    10428
_cell_measurement_theta_min      2.0866
_cell_measurement_theta_max      28.7567
_cell_measurement_temperature    100.(2)

_exptl_crystal_description       plate
_exptl_crystal_colour            'clear colourless'
_exptl_crystal_size_max          0.150
_exptl_crystal_size_mid          0.110
_exptl_crystal_size_min          0.060
_exptl_crystal_density_diffrn    1.111
_exptl_crystal_density_meas      ?
_exptl_crystal_density_method    'not measured'
_exptl_crystal_F_000             788

_exptl_absorpt_coefficient_mu    0.259
_exptl_absorpt_correction_type   Multi-Scan
_exptl_absorpt_process_details   
;
SADABS-2016/2 - Bruker AXS area detector scaling and absorption correction
;
_exptl_absorpt_correction_T_min  0.93
_exptl_absorpt_correction_T_max  0.98

_exptl_special_details           
;
;

_diffrn_ambient_temperature      100.(2)

_diffrn_source                   'rotating-anode X-ray tube'
_diffrn_source_type              'Bruker Turbo X-ray Source'

_diffrn_radiation_type           MoKa
_diffrn_radiation_wavelength     0.71073
_diffrn_radiation_monochromator  'multilayered confocal mirror'

_diffrn_measurement_device_type  'Bruker D8 goniometer'
_diffrn_measurement_method       'omega scans'

_diffrn_detector_area_resol_mean 8.3333

_diffrn_reflns_number            25883
_diffrn_reflns_av_R_equivalents  0.0408
_diffrn_reflns_av_unetI/netI     0.0576
_diffrn_reflns_theta_min         1.92
_diffrn_reflns_theta_max         27.98
_diffrn_reflns_theta_full        27.98
_diffrn_measured_fraction_theta_max 0.986
_diffrn_measured_fraction_theta_full 0.986
_diffrn_reflns_limit_h_min       -9
_diffrn_reflns_limit_h_max       9
_diffrn_reflns_limit_k_min       -17
_diffrn_reflns_limit_k_max       17
_diffrn_reflns_limit_l_min       -29
_diffrn_reflns_limit_l_max       29

_refine_special_details          
;
;

_reflns_number_total             10234
_reflns_number_gt                7519
_reflns_threshold_expression     'I > 2\s(I)'

_refine_ls_structure_factor_coef Fsqd
_refine_ls_matrix_type           full
_refine_ls_R_factor_all          0.0681
_refine_ls_R_factor_gt           0.0449
_refine_ls_wR_factor_gt          0.0991
_refine_ls_wR_factor_ref         0.1092
_refine_ls_goodness_of_fit_ref   1.011
_refine_ls_restrained_S_all      1.011
_refine_ls_number_reflns         10234
_refine_ls_number_parameters     435
_refine_ls_number_restraints     0
_refine_ls_number_constraints    ?
_refine_ls_hydrogen_treatment    constr
_refine_ls_weighting_scheme      calc
_refine_ls_weighting_details     
'w=1/[\s^2^(Fo^2^)+(0.0439P)^2^+0.9078P] where P=(Fo^2^+2Fc^2^)/3'

_atom_sites_solution_hydrogens   geom
_atom_sites_solution_primary     ?
_atom_sites_solution_secondary   ?

_refine_ls_shift/su_max          0.001
_refine_ls_shift/su_mean         0.000
_refine_diff_density_max         0.580
_refine_diff_density_min         -0.418
_refine_ls_extinction_method     none
_refine_ls_extinction_coef       ?

loop_
_atom_type_symbol
_atom_type_description
_atom_type_scat_dispersion_real
_atom_type_scat_dispersion_imag
_atom_type_scat_source
C C 0.0033 0.0016 'International Tables Vol C Tables 4.2.6.8 and 6.1.1.4'
H H 0.0000 0.0000 'International Tables Vol C Tables 4.2.6.8 and 6.1.1.4'
S S 0.1246 0.1234 'International Tables Vol C Tables 4.2.6.8 and 6.1.1.4'
Si Si 0.0817 0.0704 'International Tables Vol C Tables 4.2.6.8 and 6.1.1.4'

_computing_data_collection       'APEX2(Bruker AXS)'
_computing_cell_refinement       'APEX3 v2018.1-0 (Bruker AXS)'
_computing_data_reduction        'SAINT V8.38A (Bruker AXS Inc., 2017)'
_computing_structure_solution    'SHELXT 2014/5 (Sheldrick, 2014)'
_computing_structure_refinement  'SHELXL-2017/1 (Sheldrick, 2017)'
_computing_molecular_graphics    'XSHELL V6.3.1(Bruker AXS)'
_computing_publication_material  'Generate Report (Bruker AXS)'

loop_
_atom_site_type_symbol
_atom_site_label
_atom_site_fract_x
_atom_site_fract_y
_atom_site_fract_z
_atom_site_U_iso_or_equiv
_atom_site_adp_type
_atom_site_calc_flag
_atom_site_refinement_flags_adp
_atom_site_refinement_flags_occupancy
_atom_site_refinement_flags_posn
_atom_site_occupancy
_atom_site_disorder_assembly
_atom_site_disorder_group
C C1 0.2978(3) 1.00893(15) 0.65089(9) 0.0169(4) Uani d . . . 1 . .
C C2 0.2230(3) 0.91835(14) 0.67594(9) 0.0148(4) Uani d . . . 1 . .
C C3 0.0592(3) 0.89860(15) 0.65391(9) 0.0186(4) Uani d . . . 1 . .
H H3 -0.008465 0.949067 0.619336 0.022 Uiso calc U . R 1 . .
C C4 -0.0003(3) 0.80734(15) 0.68246(10) 0.0193(4) Uani d . . . 1 . .
H H4 -0.112755 0.79579 0.669368 0.023 Uiso calc U . R 1 . .
C C5 0.1054(3) 0.72952(15) 0.73170(9) 0.0166(4) Uani d . . . 1 . .
H H5 0.06196 0.665972 0.750323 0.02 Uiso calc U . R 1 . .
C C6 0.2680(2) 0.74179(14) 0.75377(9) 0.0141(4) Uani d . . . 1 . .
C C7 0.3278(2) 0.84151(15) 0.72837(9) 0.0144(4) Uani d . . . 1 . .
C C8 0.4799(3) 0.87660(15) 0.74629(9) 0.0163(4) Uani d . . . 1 . .
C C9 0.4224(3) 1.19916(17) 0.56613(10) 0.0277(5) Uani d . . . 1 . .
H H9A 0.469569 1.21068 0.603941 0.041 Uiso calc U . R 1 . .
H H9B 0.387536 1.266303 0.533605 0.041 Uiso calc U . R 1 . .
H H9C 0.514947 1.155485 0.550507 0.041 Uiso calc U . R 1 . .
C C10 0.1430(4) 1.10302(19) 0.51444(11) 0.0369(6) Uani d . . . 1 . .
H H10A 0.228637 1.046925 0.50664 0.055 Uiso calc U . R 1 . .
H H10B 0.133786 1.165559 0.477894 0.055 Uiso calc U . R 1 . .
H H10C 0.025154 1.081175 0.521463 0.055 Uiso calc U . R 1 . .
C C11 0.0403(3) 1.21920(16) 0.61343(11) 0.0252(5) Uani d . . . 1 . .
C C12 -0.0241(5) 1.3187(2) 0.55916(14) 0.0663(10) Uani d . . . 1 . .
H H12A -0.115003 1.364577 0.573916 0.099 Uiso calc U . R 1 . .
H H12B -0.076234 1.30049 0.524512 0.099 Uiso calc U . R 1 . .
H H12C 0.077656 1.354731 0.544401 0.099 Uiso calc U . R 1 . .
C C13 -0.1176(3) 1.1626(2) 0.63665(18) 0.0606(10) Uani d . . . 1 . .
H H13A -0.076637 1.100523 0.672352 0.091 Uiso calc U . R 1 . .
H H13B -0.166714 1.141746 0.602532 0.091 Uiso calc U . R 1 . .
H H13C -0.210677 1.209122 0.649962 0.091 Uiso calc U . R 1 . .
C C14 0.1140(4) 1.2502(2) 0.66756(13) 0.0430(7) Uani d . . . 1 . .
H H14A 0.018703 1.294206 0.681813 0.064 Uiso calc U . R 1 . .
H H14B 0.212988 1.288802 0.653184 0.064 Uiso calc U . R 1 . .
H H14C 0.157595 1.187367 0.702457 0.064 Uiso calc U . R 1 . .
C C15 0.8102(3) 0.93557(17) 0.79610(10) 0.0221(4) Uani d . . . 1 . .
H H15A 0.883441 0.930003 0.833577 0.033 Uiso calc U . R 1 . .
H H15B 0.759312 1.008762 0.775607 0.033 Uiso calc U . R 1 . .
H H15C 0.88508 0.908778 0.766759 0.033 Uiso calc U . R 1 . .
C C16 0.7345(3) 0.72270(16) 0.86250(10) 0.0214(4) Uani d . . . 1 . .
H H16A 0.791527 0.689679 0.832368 0.032 Uiso calc U . R 1 . .
H H16B 0.644556 0.682323 0.884601 0.032 Uiso calc U . R 1 . .
H H16C 0.825628 0.725048 0.893054 0.032 Uiso calc U . R 1 . .
C C17 0.4782(3) 0.91444(16) 0.87482(10) 0.0212(4) Uani d . . . 1 . .
C C18 0.4085(3) 1.03074(18) 0.84319(11) 0.0349(6) Uani d . . . 1 . .
H H18A 0.329783 1.039036 0.80651 0.052 Uiso calc U . R 1 . .
H H18B 0.510087 1.067565 0.829663 0.052 Uiso calc U . R 1 . .
H H18C 0.341185 1.059788 0.87323 0.052 Uiso calc U . R 1 . .
C C19 0.3172(3) 0.8576(2) 0.89391(11) 0.0318(5) Uani d . . . 1 . .
H H19A 0.245929 0.88753 0.922786 0.048 Uiso calc U . R 1 . .
H H19B 0.360105 0.783448 0.914869 0.048 Uiso calc U . R 1 . .
H H19C 0.242801 0.865433 0.856274 0.048 Uiso calc U . R 1 . .
C C20 0.5909(3) 0.90259(19) 0.93483(10) 0.0296(5) Uani d . . . 1 . .
H H20A 0.517242 0.933003 0.962992 0.044 Uiso calc U . R 1 . .
H H20B 0.694282 0.938704 0.923461 0.044 Uiso calc U . R 1 . .
H H20C 0.633021 0.828522 0.956226 0.044 Uiso calc U . R 1 . .
C C21 0.7856(3) 0.45755(14) 0.83761(9) 0.0154(4) Uani d . . . 1 . .
C C22 0.6201(3) 0.50844(14) 0.84969(9) 0.0152(4) Uani d . . . 1 . .
C C23 0.5379(3) 0.48682(15) 0.90894(9) 0.0186(4) Uani d . . . 1 . .
H H23 0.595579 0.433466 0.944437 0.022 Uiso calc U . R 1 . .
C C24 0.3774(3) 0.54262(16) 0.91436(10) 0.0206(4) Uani d . . . 1 . .
H H24 0.320102 0.526221 0.953276 0.025 Uiso calc U . R 1 . .
C C25 0.2940(3) 0.62563(15) 0.86216(9) 0.0186(4) Uani d . . . 1 . .
H H25 0.18303 0.664707 0.867587 0.022 Uiso calc U . R 1 . .
C C26 0.3674(3) 0.65165(14) 0.80421(9) 0.0147(4) Uani d . . . 1 . .
C C27 0.5311(2) 0.58865(14) 0.79487(9) 0.0135(4) Uani d . . . 1 . .
C C28 0.6243(2) 0.59329(14) 0.73943(9) 0.0143(4) Uani d . . . 1 . .
C C29 1.1730(3) 0.35557(18) 0.84922(11) 0.0283(5) Uani d . . . 1 . .
H H29A 1.157061 0.351689 0.806427 0.042 Uiso calc U . R 1 . .
H H29B 1.262612 0.296902 0.873202 0.042 Uiso calc U . R 1 . .
H H29C 1.213828 0.421189 0.84735 0.042 Uiso calc U . R 1 . .
C C30 0.9817(3) 0.36794(19) 0.96783(10) 0.0306(5) Uani d . . . 1 . .
H H30A 0.975166 0.442264 0.963018 0.046 Uiso calc U . R 1 . .
H H30B 1.098122 0.330112 0.987739 0.046 Uiso calc U . R 1 . .
H H30C 0.885593 0.340989 0.994226 0.046 Uiso calc U . R 1 . .
C C31 0.8804(3) 0.22064(15) 0.89583(10) 0.0222(5) Uani d . . . 1 . .
C C32 0.6854(3) 0.22208(18) 0.91562(12) 0.0325(6) Uani d . . . 1 . .
H H32A 0.606395 0.276099 0.88347 0.049 Uiso calc U . R 1 . .
H H32B 0.674831 0.237036 0.955932 0.049 Uiso calc U . R 1 . .
H H32C 0.650531 0.154039 0.920096 0.049 Uiso calc U . R 1 . .
C C33 1.0015(3) 0.13336(17) 0.94573(11) 0.0356(6) Uani d . . . 1 . .
H H33A 0.98435 0.143708 0.987116 0.053 Uiso calc U . R 1 . .
H H33B 1.127152 0.134928 0.935159 0.053 Uiso calc U . R 1 . .
H H33C 0.970242 0.065792 0.946731 0.053 Uiso calc U . R 1 . .
C C34 0.8942(3) 0.19823(18) 0.83231(11) 0.0313(5) Uani d . . . 1 . .
H H34A 0.854229 0.131672 0.836182 0.047 Uiso calc U . R 1 . .
H H34B 1.018991 0.194604 0.819992 0.047 Uiso calc U . R 1 . .
H H34C 0.818191 0.254127 0.800229 0.047 Uiso calc U . R 1 . .
C C35 0.7899(3) 0.61036(17) 0.61373(10) 0.0227(5) Uani d . . . 1 . .
H H35A 0.767681 0.627656 0.568158 0.034 Uiso calc U . R 1 . .
H H35B 0.852391 0.538462 0.630376 0.034 Uiso calc U . R 1 . .
H H35C 0.864196 0.657824 0.622456 0.034 Uiso calc U . R 1 . .
C C36 0.4496(3) 0.75620(17) 0.61042(9) 0.0261(5) Uani d . . . 1 . .
H H36A 0.510177 0.808523 0.620167 0.039 Uiso calc U . R 1 . .
H H36B 0.326155 0.763037 0.624024 0.039 Uiso calc U . R 1 . .
H H36C 0.448335 0.766857 0.564943 0.039 Uiso calc U . R 1 . .
C C37 0.4431(3) 0.51945(17) 0.64256(10) 0.0235(5) Uani d . . . 1 . .
C C38 0.2602(3) 0.5290(2) 0.67070(14) 0.0415(7) Uani d . . . 1 . .
H H38A 0.191173 0.597949 0.649662 0.062 Uiso calc U . R 1 . .
H H38B 0.275657 0.520011 0.715774 0.062 Uiso calc U . R 1 . .
H H38C 0.195985 0.475154 0.66481 0.062 Uiso calc U . R 1 . .
C C39 0.4212(5) 0.5305(3) 0.57265(13) 0.0610(9) Uani d . . . 1 . .
H H39A 0.357382 0.476083 0.567464 0.092 Uiso calc U . R 1 . .
H H39B 0.539678 0.523539 0.555029 0.092 Uiso calc U . R 1 . .
H H39C 0.352503 0.599147 0.550595 0.092 Uiso calc U . R 1 . .
C C40 0.5444(3) 0.40950(19) 0.67683(15) 0.0443(7) Uani d . . . 1 . .
H H40A 0.548361 0.398767 0.722316 0.066 Uiso calc U . R 1 . .
H H40B 0.666935 0.4025 0.662388 0.066 Uiso calc U . R 1 . .
H H40C 0.482383 0.357326 0.667567 0.066 Uiso calc U . R 1 . .
S S1 0.49017(7) 0.99721(4) 0.69374(2) 0.01820(12) Uani d . . . 1 . .
S S2 0.82148(6) 0.50645(4) 0.76008(2) 0.01537(11) Uani d . . . 1 . .
Si Si1 0.22230(8) 1.13247(4) 0.58580(3) 0.01942(13) Uani d . . . 1 . .
Si Si2 0.62416(7) 0.85750(4) 0.81973(3) 0.01544(12) Uani d . . . 1 . .
Si Si3 0.57109(7) 0.62399(4) 0.65233(3) 0.01592(12) Uani d . . . 1 . .
Si Si4 0.95522(7) 0.34975(4) 0.88862(3) 0.01674(12) Uani d . . . 1 . .

loop_
_atom_site_aniso_label
_atom_site_aniso_U_11
_atom_site_aniso_U_22
_atom_site_aniso_U_33
_atom_site_aniso_U_12
_atom_site_aniso_U_13
_atom_site_aniso_U_23
C1 0.0172(10) 0.0163(10) 0.0167(10) -0.0012(8) -0.0010(8) -0.0052(8)
C2 0.0157(10) 0.0140(9) 0.0159(10) -0.0004(8) 0.0012(8) -0.0075(8)
C3 0.0192(10) 0.0166(10) 0.0195(10) 0.0018(8) -0.0046(8) -0.0071(8)
C4 0.0145(10) 0.0206(10) 0.0257(11) -0.0025(8) -0.0022(8) -0.0116(9)
C5 0.0157(10) 0.0139(9) 0.0217(11) -0.0024(8) 0.0018(8) -0.0075(8)
C6 0.0136(9) 0.0145(9) 0.0150(10) 0.0007(7) 0.0033(7) -0.0069(8)
C7 0.0138(9) 0.0160(9) 0.0138(9) 0.0000(8) 0.0013(7) -0.0065(8)
C8 0.0165(10) 0.0151(10) 0.0160(10) -0.0010(8) 0.0021(8) -0.0036(8)
C9 0.0310(13) 0.0261(12) 0.0224(11) -0.0062(10) 0.0049(9) -0.0013(9)
C10 0.0565(17) 0.0315(13) 0.0213(12) -0.0059(12) -0.0104(11) -0.0063(10)
C11 0.0269(12) 0.0171(11) 0.0286(12) -0.0009(9) 0.0011(9) -0.0035(9)
C12 0.091(3) 0.0383(17) 0.0453(18) 0.0341(17) 0.0073(17) 0.0016(14)
C13 0.0221(14) 0.0433(17) 0.127(3) -0.0063(12) 0.0214(16) -0.0414(19)
C14 0.0374(15) 0.0515(17) 0.0503(17) -0.0019(13) 0.0075(12) -0.0335(14)
C15 0.0184(10) 0.0267(11) 0.0252(11) -0.0054(9) 0.0009(9) -0.0129(9)
C16 0.0190(10) 0.0220(11) 0.0228(11) -0.0001(9) -0.0058(8) -0.0079(9)
C17 0.0221(11) 0.0252(11) 0.0188(11) -0.0009(9) 0.0018(8) -0.0116(9)
C18 0.0399(14) 0.0301(13) 0.0318(13) 0.0102(11) 0.0076(11) -0.0132(11)
C19 0.0264(12) 0.0476(15) 0.0293(13) -0.0085(11) 0.0098(10) -0.0222(11)
C20 0.0337(13) 0.0367(13) 0.0242(12) -0.0055(11) 0.0034(10) -0.0182(10)
C21 0.0188(10) 0.0130(9) 0.0144(10) -0.0026(8) 0.0008(8) -0.0043(7)
C22 0.0172(10) 0.0136(9) 0.0151(10) -0.0039(8) 0.0011(8) -0.0042(8)
C23 0.0236(11) 0.0168(10) 0.0136(10) -0.0022(8) 0.0002(8) -0.0025(8)
C24 0.0239(11) 0.0221(11) 0.0163(10) -0.0039(9) 0.0051(8) -0.0066(8)
C25 0.0171(10) 0.0189(10) 0.0206(10) -0.0013(8) 0.0051(8) -0.0082(8)
C26 0.0148(9) 0.0132(9) 0.0172(10) -0.0034(8) 0.0007(8) -0.0057(8)
C27 0.0158(9) 0.0120(9) 0.0137(9) -0.0035(7) 0.0017(7) -0.0045(7)
C28 0.0133(9) 0.0130(9) 0.0163(10) -0.0023(7) 0.0008(7) -0.0038(7)
C29 0.0189(11) 0.0305(12) 0.0336(13) -0.0001(9) 0.0013(9) -0.0087(10)
C30 0.0311(13) 0.0378(14) 0.0232(12) 0.0036(11) -0.0072(10) -0.0144(10)
C31 0.0270(12) 0.0153(10) 0.0218(11) 0.0001(9) 0.0046(9) -0.0038(8)
C32 0.0320(13) 0.0222(12) 0.0434(15) -0.0102(10) 0.0102(11) -0.0073(11)
C33 0.0467(15) 0.0200(12) 0.0292(13) 0.0067(11) 0.0052(11) 0.0026(10)
C34 0.0451(15) 0.0227(12) 0.0288(13) -0.0066(11) 0.0041(11) -0.0115(10)
C35 0.0240(11) 0.0257(11) 0.0175(11) -0.0033(9) 0.0060(9) -0.0058(9)
C36 0.0320(12) 0.0288(12) 0.0122(10) 0.0040(10) 0.0013(9) -0.0028(9)
C37 0.0198(11) 0.0287(12) 0.0279(12) -0.0041(9) 0.0020(9) -0.0170(10)
C38 0.0234(13) 0.0399(15) 0.076(2) -0.0121(11) 0.0111(13) -0.0367(15)
C39 0.081(2) 0.082(2) 0.0372(17) -0.039(2) -0.0036(16) -0.0317(17)
C40 0.0277(14) 0.0272(13) 0.084(2) -0.0029(11) -0.0038(13) -0.0265(14)
S1 0.0185(3) 0.0184(3) 0.0172(3) -0.0060(2) -0.00048(19) -0.0032(2)
S2 0.0141(2) 0.0159(2) 0.0149(2) -0.00080(19) 0.00225(18) -0.00375(19)
Si1 0.0245(3) 0.0170(3) 0.0155(3) -0.0033(2) -0.0017(2) -0.0031(2)
Si2 0.0138(3) 0.0176(3) 0.0159(3) -0.0013(2) -0.0005(2) -0.0071(2)
Si3 0.0166(3) 0.0177(3) 0.0131(3) -0.0012(2) 0.0021(2) -0.0049(2)
Si4 0.0167(3) 0.0165(3) 0.0155(3) 0.0014(2) -0.0015(2) -0.0047(2)

_geom_special_details            
;

All esds (except the esd in the dihedral angle between two l.s. planes)
are estimated using the full covariance matrix.  The cell esds are taken
into account individually in the estimation of esds in distances, angles
and torsion angles; correlations between esds in cell parameters are only
used when they are defined by crystal symmetry.  An approximate (isotropic)
treatment of cell esds is used for estimating esds involving l.s. planes.
;

loop_
_geom_bond_atom_site_label_1
_geom_bond_atom_site_label_2
_geom_bond_site_symmetry_2
_geom_bond_distance
_geom_bond_publ_flag
C1 C2 . 1.399(3) ?
C1 S1 . 1.701(2) ?
C1 Si1 . 1.872(2) ?
C2 C3 . 1.425(3) ?
C2 C7 . 1.450(3) ?
C3 C4 . 1.361(3) ?
C3 H3 . 0.95 ?
C4 C5 . 1.417(3) ?
C4 H4 . 0.95 ?
C5 C6 . 1.377(3) ?
C5 H5 . 0.95 ?
C6 C7 . 1.450(3) ?
C6 C26 . 1.492(3) ?
C7 C8 . 1.413(3) ?
C8 S1 . 1.722(2) ?
C8 Si2 . 1.897(2) ?
C9 Si1 . 1.868(2) ?
C9 H9A . 0.98 ?
C9 H9B . 0.98 ?
C9 H9C . 0.98 ?
C10 Si1 . 1.874(2) ?
C10 H10A . 0.98 ?
C10 H10B . 0.98 ?
C10 H10C . 0.98 ?
C11 C13 . 1.527(3) ?
C11 C14 . 1.525(3) ?
C11 C12 . 1.534(3) ?
C11 Si1 . 1.898(2) ?
C12 H12A . 0.98 ?
C12 H12B . 0.98 ?
C12 H12C . 0.98 ?
C13 H13A . 0.98 ?
C13 H13B . 0.98 ?
C13 H13C . 0.98 ?
C14 H14A . 0.98 ?
C14 H14B . 0.98 ?
C14 H14C . 0.98 ?
C15 Si2 . 1.874(2) ?
C15 H15A . 0.98 ?
C15 H15B . 0.98 ?
C15 H15C . 0.98 ?
C16 Si2 . 1.860(2) ?
C16 H16A . 0.98 ?
C16 H16B . 0.98 ?
C16 H16C . 0.98 ?
C17 C19 . 1.535(3) ?
C17 C20 . 1.540(3) ?
C17 C18 . 1.536(3) ?
C17 Si2 . 1.906(2) ?
C18 H18A . 0.98 ?
C18 H18B . 0.98 ?
C18 H18C . 0.98 ?
C19 H19A . 0.98 ?
C19 H19B . 0.98 ?
C19 H19C . 0.98 ?
C20 H20A . 0.98 ?
C20 H20B . 0.98 ?
C20 H20C . 0.98 ?
C21 C22 . 1.400(3) ?
C21 S2 . 1.6938(19) ?
C21 Si4 . 1.875(2) ?
C22 C23 . 1.428(3) ?
C22 C27 . 1.454(3) ?
C23 C24 . 1.354(3) ?
C23 H23 . 0.95 ?
C24 C25 . 1.422(3) ?
C24 H24 . 0.95 ?
C25 C26 . 1.374(3) ?
C25 H25 . 0.95 ?
C26 C27 . 1.445(3) ?
C27 C28 . 1.412(3) ?
C28 S2 . 1.7211(19) ?
C28 Si3 . 1.889(2) ?
C29 Si4 . 1.866(2) ?
C29 H29A . 0.98 ?
C29 H29B . 0.98 ?
C29 H29C . 0.98 ?
C30 Si4 . 1.871(2) ?
C30 H30A . 0.98 ?
C30 H30B . 0.98 ?
C30 H30C . 0.98 ?
C31 C32 . 1.537(3) ?
C31 C33 . 1.537(3) ?
C31 C34 . 1.536(3) ?
C31 Si4 . 1.893(2) ?
C32 H32A . 0.98 ?
C32 H32B . 0.98 ?
C32 H32C . 0.98 ?
C33 H33A . 0.98 ?
C33 H33B . 0.98 ?
C33 H33C . 0.98 ?
C34 H34A . 0.98 ?
C34 H34B . 0.98 ?
C34 H34C . 0.98 ?
C35 Si3 . 1.873(2) ?
C35 H35A . 0.98 ?
C35 H35B . 0.98 ?
C35 H35C . 0.98 ?
C36 Si3 . 1.856(2) ?
C36 H36A . 0.98 ?
C36 H36B . 0.98 ?
C36 H36C . 0.98 ?
C37 C38 . 1.520(3) ?
C37 C39 . 1.527(3) ?
C37 C40 . 1.541(3) ?
C37 Si3 . 1.905(2) ?
C38 H38A . 0.98 ?
C38 H38B . 0.98 ?
C38 H38C . 0.98 ?
C39 H39A . 0.98 ?
C39 H39B . 0.98 ?
C39 H39C . 0.98 ?
C40 H40A . 0.98 ?
C40 H40B . 0.98 ?
C40 H40C . 0.98 ?

loop_
_geom_angle_atom_site_label_1
_geom_angle_atom_site_label_2
_geom_angle_atom_site_label_3
_geom_angle_site_symmetry_1
_geom_angle_site_symmetry_3
_geom_angle
_geom_angle_publ_flag
C2 C1 S1 . . 108.02(14) ?
C2 C1 Si1 . . 132.96(15) ?
S1 C1 Si1 . . 118.96(11) ?
C1 C2 C3 . . 125.40(18) ?
C1 C2 C7 . . 114.14(17) ?
C3 C2 C7 . . 120.45(17) ?
C4 C3 C2 . . 119.92(18) ?
C4 C3 H3 . . 120.0 ?
C2 C3 H3 . . 120.0 ?
C3 C4 C5 . . 120.12(19) ?
C3 C4 H4 . . 119.9 ?
C5 C4 H4 . . 119.9 ?
C6 C5 C4 . . 123.00(18) ?
C6 C5 H5 . . 118.5 ?
C4 C5 H5 . . 118.5 ?
C5 C6 C7 . . 118.34(17) ?
C5 C6 C26 . . 117.04(17) ?
C7 C6 C26 . . 124.58(17) ?
C8 C7 C2 . . 112.77(17) ?
C8 C7 C6 . . 129.44(17) ?
C2 C7 C6 . . 117.78(17) ?
C7 C8 S1 . . 107.56(14) ?
C7 C8 Si2 . . 139.05(15) ?
S1 C8 Si2 . . 109.46(10) ?
Si1 C9 H9A . . 109.5 ?
Si1 C9 H9B . . 109.5 ?
H9A C9 H9B . . 109.5 ?
Si1 C9 H9C . . 109.5 ?
H9A C9 H9C . . 109.5 ?
H9B C9 H9C . . 109.5 ?
Si1 C10 H10A . . 109.5 ?
Si1 C10 H10B . . 109.5 ?
H10A C10 H10B . . 109.5 ?
Si1 C10 H10C . . 109.5 ?
H10A C10 H10C . . 109.5 ?
H10B C10 H10C . . 109.5 ?
C13 C11 C14 . . 108.2(2) ?
C13 C11 C12 . . 109.8(2) ?
C14 C11 C12 . . 108.3(2) ?
C13 C11 Si1 . . 110.85(16) ?
C14 C11 Si1 . . 110.09(16) ?
C12 C11 Si1 . . 109.55(17) ?
C11 C12 H12A . . 109.5 ?
C11 C12 H12B . . 109.5 ?
H12A C12 H12B . . 109.5 ?
C11 C12 H12C . . 109.5 ?
H12A C12 H12C . . 109.5 ?
H12B C12 H12C . . 109.5 ?
C11 C13 H13A . . 109.5 ?
C11 C13 H13B . . 109.5 ?
H13A C13 H13B . . 109.5 ?
C11 C13 H13C . . 109.5 ?
H13A C13 H13C . . 109.5 ?
H13B C13 H13C . . 109.5 ?
C11 C14 H14A . . 109.5 ?
C11 C14 H14B . . 109.5 ?
H14A C14 H14B . . 109.5 ?
C11 C14 H14C . . 109.5 ?
H14A C14 H14C . . 109.5 ?
H14B C14 H14C . . 109.5 ?
Si2 C15 H15A . . 109.5 ?
Si2 C15 H15B . . 109.5 ?
H15A C15 H15B . . 109.5 ?
Si2 C15 H15C . . 109.5 ?
H15A C15 H15C . . 109.5 ?
H15B C15 H15C . . 109.5 ?
Si2 C16 H16A . . 109.5 ?
Si2 C16 H16B . . 109.5 ?
H16A C16 H16B . . 109.5 ?
Si2 C16 H16C . . 109.5 ?
H16A C16 H16C . . 109.5 ?
H16B C16 H16C . . 109.5 ?
C19 C17 C20 . . 108.43(18) ?
C19 C17 C18 . . 108.72(19) ?
C20 C17 C18 . . 108.64(18) ?
C19 C17 Si2 . . 111.23(14) ?
C20 C17 Si2 . . 109.10(14) ?
C18 C17 Si2 . . 110.65(15) ?
C17 C18 H18A . . 109.5 ?
C17 C18 H18B . . 109.5 ?
H18A C18 H18B . . 109.5 ?
C17 C18 H18C . . 109.5 ?
H18A C18 H18C . . 109.5 ?
H18B C18 H18C . . 109.5 ?
C17 C19 H19A . . 109.5 ?
C17 C19 H19B . . 109.5 ?
H19A C19 H19B . . 109.5 ?
C17 C19 H19C . . 109.5 ?
H19A C19 H19C . . 109.5 ?
H19B C19 H19C . . 109.5 ?
C17 C20 H20A . . 109.5 ?
C17 C20 H20B . . 109.5 ?
H20A C20 H20B . . 109.5 ?
C17 C20 H20C . . 109.5 ?
H20A C20 H20C . . 109.5 ?
H20B C20 H20C . . 109.5 ?
C22 C21 S2 . . 108.33(14) ?
C22 C21 Si4 . . 132.64(15) ?
S2 C21 Si4 . . 118.99(11) ?
C21 C22 C23 . . 125.73(18) ?
C21 C22 C27 . . 113.82(17) ?
C23 C22 C27 . . 120.45(17) ?
C24 C23 C22 . . 119.77(18) ?
C24 C23 H23 . . 120.1 ?
C22 C23 H23 . . 120.1 ?
C23 C24 C25 . . 120.39(19) ?
C23 C24 H24 . . 119.8 ?
C25 C24 H24 . . 119.8 ?
C26 C25 C24 . . 122.72(19) ?
C26 C25 H25 . . 118.6 ?
C24 C25 H25 . . 118.6 ?
C25 C26 C27 . . 118.70(17) ?
C25 C26 C6 . . 117.31(17) ?
C27 C26 C6 . . 123.95(17) ?
C28 C27 C26 . . 129.78(17) ?
C28 C27 C22 . . 112.64(16) ?
C26 C27 C22 . . 117.58(17) ?
C27 C28 S2 . . 107.66(14) ?
C27 C28 Si3 . . 138.32(15) ?
S2 C28 Si3 . . 109.29(10) ?
Si4 C29 H29A . . 109.5 ?
Si4 C29 H29B . . 109.5 ?
H29A C29 H29B . . 109.5 ?
Si4 C29 H29C . . 109.5 ?
H29A C29 H29C . . 109.5 ?
H29B C29 H29C . . 109.5 ?
Si4 C30 H30A . . 109.5 ?
Si4 C30 H30B . . 109.5 ?
H30A C30 H30B . . 109.5 ?
Si4 C30 H30C . . 109.5 ?
H30A C30 H30C . . 109.5 ?
H30B C30 H30C . . 109.5 ?
C32 C31 C33 . . 108.76(18) ?
C32 C31 C34 . . 108.82(19) ?
C33 C31 C34 . . 109.19(18) ?
C32 C31 Si4 . . 110.88(14) ?
C33 C31 Si4 . . 109.36(16) ?
C34 C31 Si4 . . 109.79(14) ?
C31 C32 H32A . . 109.5 ?
C31 C32 H32B . . 109.5 ?
H32A C32 H32B . . 109.5 ?
C31 C32 H32C . . 109.5 ?
H32A C32 H32C . . 109.5 ?
H32B C32 H32C . . 109.5 ?
C31 C33 H33A . . 109.5 ?
C31 C33 H33B . . 109.5 ?
H33A C33 H33B . . 109.5 ?
C31 C33 H33C . . 109.5 ?
H33A C33 H33C . . 109.5 ?
H33B C33 H33C . . 109.5 ?
C31 C34 H34A . . 109.5 ?
C31 C34 H34B . . 109.5 ?
H34A C34 H34B . . 109.5 ?
C31 C34 H34C . . 109.5 ?
H34A C34 H34C . . 109.5 ?
H34B C34 H34C . . 109.5 ?
Si3 C35 H35A . . 109.5 ?
Si3 C35 H35B . . 109.5 ?
H35A C35 H35B . . 109.5 ?
Si3 C35 H35C . . 109.5 ?
H35A C35 H35C . . 109.5 ?
H35B C35 H35C . . 109.5 ?
Si3 C36 H36A . . 109.5 ?
Si3 C36 H36B . . 109.5 ?
H36A C36 H36B . . 109.5 ?
Si3 C36 H36C . . 109.5 ?
H36A C36 H36C . . 109.5 ?
H36B C36 H36C . . 109.5 ?
C38 C37 C39 . . 110.0(2) ?
C38 C37 C40 . . 107.2(2) ?
C39 C37 C40 . . 108.7(2) ?
C38 C37 Si3 . . 110.68(15) ?
C39 C37 Si3 . . 109.20(17) ?
C40 C37 Si3 . . 111.06(15) ?
C37 C38 H38A . . 109.5 ?
C37 C38 H38B . . 109.5 ?
H38A C38 H38B . . 109.5 ?
C37 C38 H38C . . 109.5 ?
H38A C38 H38C . . 109.5 ?
H38B C38 H38C . . 109.5 ?
C37 C39 H39A . . 109.5 ?
C37 C39 H39B . . 109.5 ?
H39A C39 H39B . . 109.5 ?
C37 C39 H39C . . 109.5 ?
H39A C39 H39C . . 109.5 ?
H39B C39 H39C . . 109.5 ?
C37 C40 H40A . . 109.5 ?
C37 C40 H40B . . 109.5 ?
H40A C40 H40B . . 109.5 ?
C37 C40 H40C . . 109.5 ?
H40A C40 H40C . . 109.5 ?
H40B C40 H40C . . 109.5 ?
C1 S1 C8 . . 97.35(10) ?
C21 S2 C28 . . 97.35(9) ?
C9 Si1 C10 . . 108.93(11) ?
C9 Si1 C1 . . 106.61(10) ?
C10 Si1 C1 . . 110.44(10) ?
C9 Si1 C11 . . 109.38(10) ?
C10 Si1 C11 . . 111.31(11) ?
C1 Si1 C11 . . 110.05(9) ?
C16 Si2 C15 . . 105.87(10) ?
C16 Si2 C8 . . 117.51(9) ?
C15 Si2 C8 . . 107.73(9) ?
C16 Si2 C17 . . 110.09(10) ?
C15 Si2 C17 . . 108.12(9) ?
C8 Si2 C17 . . 107.17(9) ?
C36 Si3 C35 . . 106.30(10) ?
C36 Si3 C28 . . 117.16(9) ?
C35 Si3 C28 . . 107.16(9) ?
C36 Si3 C37 . . 110.92(10) ?
C35 Si3 C37 . . 108.02(9) ?
C28 Si3 C37 . . 106.93(9) ?
C29 Si4 C30 . . 109.35(11) ?
C29 Si4 C21 . . 107.49(10) ?
C30 Si4 C21 . . 110.22(9) ?
C29 Si4 C31 . . 109.83(10) ?
C30 Si4 C31 . . 110.94(10) ?
C21 Si4 C31 . . 108.94(9) ?

_shelx_res_file                  
;

TITL 20201126BBTSi4_0m_a.res in P-1
    20201126BBTSi4_0m_a.res
    created by SHELXL-2017/1 at 14:38:46 on 09-Dec-2020
CELL  0.71073   7.5572  13.6372  22.2953   72.523   89.930   81.090
ZERR    2.000   0.0009   0.0016   0.0025    0.001    0.001    0.001
LATT 1
SFAC C  H  S  Si
UNIT 80  132  4  8
L.S. 20
ACTA 50
BOND $H
FMAP 2
PLAN 20
SIZE 0.06 0.11 0.15
TEMP -173
WGHT    0.043900    0.907800
FVAR       0.56278
C1    1    0.297786    1.008930    0.650892    11.00000    0.01724    0.01634 =
         0.01673   -0.00521   -0.00105   -0.00125
C2    1    0.222985    0.918351    0.675938    11.00000    0.01571    0.01398 =
         0.01595   -0.00749    0.00122   -0.00042
C3    1    0.059176    0.898599    0.653910    11.00000    0.01917    0.01655 =
         0.01950   -0.00711   -0.00465    0.00179
AFIX  43
H3    2   -0.008465    0.949067    0.619336    11.00000   -1.20000
AFIX   0
C4    1   -0.000261    0.807340    0.682465    11.00000    0.01449    0.02060 =
         0.02575   -0.01164   -0.00220   -0.00251
AFIX  43
H4    2   -0.112755    0.795790    0.669368    11.00000   -1.20000
AFIX   0
C5    1    0.105362    0.729515    0.731698    11.00000    0.01571    0.01392 =
         0.02172   -0.00754    0.00177   -0.00239
AFIX  43
H5    2    0.061960    0.665972    0.750323    11.00000   -1.20000
AFIX   0
C6    1    0.267973    0.741789    0.753766    11.00000    0.01355    0.01447 =
         0.01500   -0.00687    0.00329    0.00065
C7    1    0.327823    0.841508    0.728366    11.00000    0.01385    0.01600 =
         0.01384   -0.00649    0.00127    0.00003
C8    1    0.479901    0.876602    0.746290    11.00000    0.01652    0.01510 =
         0.01601   -0.00361    0.00210   -0.00096
C9    1    0.422368    1.199162    0.566125    11.00000    0.03098    0.02607 =
         0.02237   -0.00132    0.00486   -0.00617
AFIX 137
H9A   2    0.469569    1.210680    0.603941    11.00000   -1.50000
H9B   2    0.387536    1.266303    0.533605    11.00000   -1.50000
H9C   2    0.514947    1.155485    0.550507    11.00000   -1.50000
AFIX   0
C10   1    0.143012    1.103019    0.514438    11.00000    0.05648    0.03151 =
         0.02131   -0.00627   -0.01042   -0.00590
AFIX 137
H10A  2    0.228637    1.046925    0.506640    11.00000   -1.50000
H10B  2    0.133786    1.165559    0.477894    11.00000   -1.50000
H10C  2    0.025154    1.081175    0.521463    11.00000   -1.50000
AFIX   0
C11   1    0.040288    1.219204    0.613432    11.00000    0.02686    0.01708 =
         0.02856   -0.00348    0.00113   -0.00089
C12   1   -0.024141    1.318739    0.559164    11.00000    0.09088    0.03832 =
         0.04531    0.00161    0.00729    0.03407
AFIX 137
H12A  2   -0.115003    1.364577    0.573916    11.00000   -1.50000
H12B  2   -0.076234    1.300490    0.524512    11.00000   -1.50000
H12C  2    0.077656    1.354731    0.544401    11.00000   -1.50000
AFIX   0
C13   1   -0.117569    1.162579    0.636648    11.00000    0.02212    0.04334 =
         0.12712   -0.04143    0.02135   -0.00625
AFIX 137
H13A  2   -0.076637    1.100523    0.672352    11.00000   -1.50000
H13B  2   -0.166714    1.141746    0.602532    11.00000   -1.50000
H13C  2   -0.210677    1.209122    0.649962    11.00000   -1.50000
AFIX   0
C14   1    0.113975    1.250160    0.667556    11.00000    0.03737    0.05147 =
         0.05030   -0.03346    0.00747   -0.00185
AFIX 137
H14A  2    0.018703    1.294206    0.681813    11.00000   -1.50000
H14B  2    0.212988    1.288802    0.653184    11.00000   -1.50000
H14C  2    0.157595    1.187367    0.702457    11.00000   -1.50000
AFIX   0
C15   1    0.810186    0.935573    0.796100    11.00000    0.01836    0.02666 =
         0.02525   -0.01290    0.00095   -0.00544
AFIX 137
H15A  2    0.883441    0.930003    0.833577    11.00000   -1.50000
H15B  2    0.759312    1.008762    0.775607    11.00000   -1.50000
H15C  2    0.885080    0.908778    0.766759    11.00000   -1.50000
AFIX   0
C16   1    0.734519    0.722696    0.862496    11.00000    0.01895    0.02202 =
         0.02278   -0.00788   -0.00582   -0.00010
AFIX 137
H16A  2    0.791527    0.689679    0.832368    11.00000   -1.50000
H16B  2    0.644556    0.682323    0.884601    11.00000   -1.50000
H16C  2    0.825628    0.725048    0.893054    11.00000   -1.50000
AFIX   0
C17   1    0.478224    0.914443    0.874823    11.00000    0.02206    0.02518 =
         0.01879   -0.01158    0.00183   -0.00094
C18   1    0.408508    1.030736    0.843193    11.00000    0.03990    0.03014 =
         0.03183   -0.01323    0.00763    0.01023
AFIX 137
H18A  2    0.329783    1.039036    0.806510    11.00000   -1.50000
H18B  2    0.510087    1.067565    0.829663    11.00000   -1.50000
H18C  2    0.341185    1.059788    0.873230    11.00000   -1.50000
AFIX   0
C19   1    0.317212    0.857573    0.893914    11.00000    0.02641    0.04758 =
         0.02927   -0.02224    0.00976   -0.00853
AFIX 137
H19A  2    0.245929    0.887530    0.922786    11.00000   -1.50000
H19B  2    0.360105    0.783448    0.914869    11.00000   -1.50000
H19C  2    0.242801    0.865433    0.856274    11.00000   -1.50000
AFIX   0
C20   1    0.590941    0.902590    0.934832    11.00000    0.03372    0.03670 =
         0.02419   -0.01818    0.00344   -0.00549
AFIX 137
H20A  2    0.517242    0.933003    0.962992    11.00000   -1.50000
H20B  2    0.694282    0.938704    0.923461    11.00000   -1.50000
H20C  2    0.633021    0.828522    0.956226    11.00000   -1.50000
AFIX   0
C21   1    0.785556    0.457549    0.837613    11.00000    0.01883    0.01301 =
         0.01443   -0.00427    0.00076   -0.00255
C22   1    0.620090    0.508442    0.849694    11.00000    0.01719    0.01365 =
         0.01507   -0.00418    0.00107   -0.00389
C23   1    0.537882    0.486818    0.908942    11.00000    0.02360    0.01677 =
         0.01359   -0.00251    0.00022   -0.00223
AFIX  43
H23   2    0.595579    0.433466    0.944437    11.00000   -1.20000
AFIX   0
C24   1    0.377372    0.542625    0.914364    11.00000    0.02390    0.02211 =
         0.01632   -0.00661    0.00512   -0.00387
AFIX  43
H24   2    0.320102    0.526221    0.953276    11.00000   -1.20000
AFIX   0
C25   1    0.294048    0.625633    0.862158    11.00000    0.01713    0.01892 =
         0.02061   -0.00821    0.00506   -0.00127
AFIX  43
H25   2    0.183030    0.664707    0.867587    11.00000   -1.20000
AFIX   0
C26   1    0.367436    0.651653    0.804207    11.00000    0.01481    0.01322 =
         0.01724   -0.00571    0.00065   -0.00336
C27   1    0.531107    0.588648    0.794871    11.00000    0.01583    0.01196 =
         0.01366   -0.00452    0.00166   -0.00355
C28   1    0.624314    0.593290    0.739427    11.00000    0.01331    0.01296 =
         0.01631   -0.00376    0.00083   -0.00231
C29   1    1.173039    0.355574    0.849223    11.00000    0.01887    0.03049 =
         0.03364   -0.00871    0.00132   -0.00015
AFIX 137
H29A  2    1.157061    0.351689    0.806427    11.00000   -1.50000
H29B  2    1.262612    0.296902    0.873202    11.00000   -1.50000
H29C  2    1.213828    0.421189    0.847350    11.00000   -1.50000
AFIX   0
C30   1    0.981674    0.367944    0.967829    11.00000    0.03111    0.03783 =
         0.02315   -0.01444   -0.00719    0.00359
AFIX 137
H30A  2    0.975166    0.442264    0.963018    11.00000   -1.50000
H30B  2    1.098122    0.330112    0.987739    11.00000   -1.50000
H30C  2    0.885593    0.340989    0.994226    11.00000   -1.50000
AFIX   0
C31   1    0.880356    0.220642    0.895825    11.00000    0.02698    0.01532 =
         0.02180   -0.00382    0.00460    0.00012
C32   1    0.685370    0.222085    0.915624    11.00000    0.03205    0.02219 =
         0.04344   -0.00734    0.01025   -0.01023
AFIX 137
H32A  2    0.606395    0.276099    0.883470    11.00000   -1.50000
H32B  2    0.674831    0.237036    0.955932    11.00000   -1.50000
H32C  2    0.650531    0.154039    0.920096    11.00000   -1.50000
AFIX   0
C33   1    1.001500    0.133360    0.945729    11.00000    0.04667    0.01998 =
         0.02922    0.00259    0.00522    0.00672
AFIX 137
H33A  2    0.984350    0.143708    0.987116    11.00000   -1.50000
H33B  2    1.127152    0.134928    0.935159    11.00000   -1.50000
H33C  2    0.970242    0.065792    0.946731    11.00000   -1.50000
AFIX   0
C34   1    0.894194    0.198233    0.832309    11.00000    0.04513    0.02273 =
         0.02883   -0.01152    0.00414   -0.00656
AFIX 137
H34A  2    0.854229    0.131672    0.836182    11.00000   -1.50000
H34B  2    1.018991    0.194604    0.819992    11.00000   -1.50000
H34C  2    0.818191    0.254127    0.800229    11.00000   -1.50000
AFIX   0
C35   1    0.789920    0.610358    0.613730    11.00000    0.02402    0.02569 =
         0.01753   -0.00583    0.00602   -0.00332
AFIX 137
H35A  2    0.767681    0.627656    0.568158    11.00000   -1.50000
H35B  2    0.852391    0.538462    0.630376    11.00000   -1.50000
H35C  2    0.864196    0.657824    0.622456    11.00000   -1.50000
AFIX   0
C36   1    0.449606    0.756200    0.610421    11.00000    0.03204    0.02881 =
         0.01220   -0.00276    0.00134    0.00401
AFIX 137
H36A  2    0.510177    0.808523    0.620167    11.00000   -1.50000
H36B  2    0.326155    0.763037    0.624024    11.00000   -1.50000
H36C  2    0.448335    0.766857    0.564943    11.00000   -1.50000
AFIX   0
C37   1    0.443069    0.519447    0.642559    11.00000    0.01978    0.02872 =
         0.02785   -0.01703    0.00203   -0.00414
C38   1    0.260227    0.528988    0.670701    11.00000    0.02344    0.03994 =
         0.07612   -0.03671    0.01112   -0.01207
AFIX 137
H38A  2    0.191173    0.597949    0.649662    11.00000   -1.50000
H38B  2    0.275657    0.520011    0.715774    11.00000   -1.50000
H38C  2    0.195985    0.475154    0.664810    11.00000   -1.50000
AFIX   0
C39   1    0.421201    0.530548    0.572654    11.00000    0.08097    0.08248 =
         0.03721   -0.03166   -0.00364   -0.03886
AFIX 137
H39A  2    0.357382    0.476083    0.567464    11.00000   -1.50000
H39B  2    0.539678    0.523539    0.555029    11.00000   -1.50000
H39C  2    0.352503    0.599147    0.550595    11.00000   -1.50000
AFIX   0
C40   1    0.544416    0.409498    0.676828    11.00000    0.02775    0.02716 =
         0.08404   -0.02652   -0.00376   -0.00288
AFIX 137
H40A  2    0.548361    0.398767    0.722316    11.00000   -1.50000
H40B  2    0.666935    0.402500    0.662388    11.00000   -1.50000
H40C  2    0.482383    0.357326    0.667567    11.00000   -1.50000
AFIX   0
S1    3    0.490173    0.997215    0.693742    11.00000    0.01848    0.01842 =
         0.01720   -0.00315   -0.00048   -0.00599
S2    3    0.821483    0.506453    0.760084    11.00000    0.01408    0.01592 =
         0.01493   -0.00375    0.00225   -0.00080
SI1   4    0.222298    1.132469    0.585802    11.00000    0.02448    0.01703 =
         0.01550   -0.00312   -0.00172   -0.00325
SI2   4    0.624161    0.857504    0.819729    11.00000    0.01379    0.01762 =
         0.01589   -0.00713   -0.00053   -0.00131
SI3   4    0.571094    0.623986    0.652331    11.00000    0.01657    0.01773 =
         0.01310   -0.00495    0.00206   -0.00116
SI4   4    0.955221    0.349750    0.888623    11.00000    0.01675    0.01649 =
         0.01549   -0.00466   -0.00145    0.00137
HKLF 4


REM  20201126BBTSi4_0m_a.res in P-1
REM R1 =  0.0449 for    7519 Fo > 4sig(Fo)  and  0.0681 for all   10234 data
REM    435 parameters refined using      0 restraints

END

WGHT      0.0495      0.4583

REM Highest difference peak  0.580,  deepest hole -0.418,  1-sigma level  0.061
Q1    1   0.5386  0.4353  0.6306  11.00000  0.05    0.58
Q2    1   0.3178  0.5818  0.5716  11.00000  0.05    0.58
Q3    1   0.9151  0.2748  0.8908  11.00000  0.05    0.47
Q4    1   0.5023  0.5570  0.6490  11.00000  0.05    0.44
Q5    1   0.3188  0.6943  0.7767  11.00000  0.05    0.40
Q6    1   0.9745  0.3555  0.9288  11.00000  0.05    0.40
Q7    1   0.5156  0.6964  0.6324  11.00000  0.05    0.39
Q8    1   0.8432  0.4059  0.8582  11.00000  0.05    0.36
Q9    1   0.1119  1.1803  0.6022  11.00000  0.05    0.36
Q10   1   0.7074  0.8997  0.8031  11.00000  0.05    0.36
Q11   1   0.7052  0.5591  0.7432  11.00000  0.05    0.36
Q12   1   0.6638  0.7795  0.8316  11.00000  0.05    0.34
Q13   1   0.1583  0.9729  0.7375  11.00000  0.05    0.34
Q14   1   0.5493  0.8469  0.7818  11.00000  0.05    0.33
Q15   1   0.8177  0.4705  0.8069  11.00000  0.05    0.32
Q16   1   0.5917  0.6173  0.6998  11.00000  0.05    0.32
Q17   1   0.5736  0.5446  0.8225  11.00000  0.05    0.31
Q18   1   0.4920  0.4778  0.8054  11.00000  0.05    0.31
Q19   1   0.4679  0.9251  0.7213  11.00000  0.05    0.29
Q20   1   0.2721  1.0529  0.6126  11.00000  0.05    0.29
;
_shelx_res_checksum              25767
